# Supplementary material for: Bayesian spatio-temporal modeling of malaria risk in Rwanda
Source: PLoS One. 2020 Sep 10;15(9):e0238504. doi: 10.1371/journal.pone.0238504 (PMC7482939; doi:10.1371/journal.pone.0238504)
Supplement: S1 Data — (R) [file pone.0238504.s001.R]

###################################
#Load data 
###################################

load("datatemp.RData")


####################################
# Load the final results for models and shapefile (All are stored "resultsall.RData"): 

load("resultsall.RData")

###########################
# Install Inla:
# #install.packages("INLA", repos=c(getOption("repos"), INLA="https://inla.r-inla-download.org/R/stable"), dep=TRUE)

# Packages:
library(sp)
library(spdep)
library(INLA)
library(maps)
library(maptools)     
gpclibPermit()
library(RColorBrewer)
library(classInt)
library(ggplot2)

# Priors

#U = 0.5      U=1          U=5         
#period       "0.00040145" "0.00160580" "0.04014488"
#space        "0.00048684" "0.00194738" "0.04868439"
#interaction  "0.00078138" "0.00312552" "0.07813805"
#interaction2 "0.00040145" "0.00160580" "0.04014488"

prec_period <- list(c(1, 0.00040145), c(1, 0.00160580), c(1,0.04014488), c(1, 0.00005))
prec_space <- list(c(1, 0.00048684), c(1, 0.00194738), c(1, 0.04868439), c(1, 0.00005))
prec_interact <- list(c(1, 0.00078138), c(1, 0.00312552), c(1, 0.07813805), c(1, 0.00005))
prec_interact2 <- list(c(1,0.00040145), c(1, 0.00160580), c(1, 0.04014488), c(1, 0.00005))

## Following Fong, Rue and Wakefield (2009), Example 5.2 we choose a
## Ga(0.5, 0.00149) for the unstructured spacial effect.
prec_uspace <- c(0.5, 0.00149)

#Spatio-temporal Modeling 


formula.ST1<- O ~ f(ID.area,model = "bym",graph = g,hyper=prec_space,initial = 1)+ f(period,model = "rw2",hyper = prec_period)+
  f(period1,model="iid",hyper = prec_period,initial = 1)
lcs<-inla.make.lincombs(period=diag(7),period1=diag(7))

model.ST1<-inla(formula.ST1,family = "poisson",data = datatemp,E=E12,control.predictor = list(compute=TRUE),control.compute=list(dic=TRUE,cpo=TRUE,waic=TRUE),lincomb = lcs,verbose = TRUE,control.inla=list(strategy="laplace"))

summary(model.ST)


temporal.CAR <- lapply(model.ST1$marginals.random$period, 
                       function(X){
                         marg <- inla.tmarginal(function(x) exp(x), X)
                         inla.emarginal(mean, marg)
                       })

temporal.IID <- lapply(model.ST1$marginals.random$period1, 
                       function(X){
                         marg <- inla.tmarginal(function(x) exp(x), X)
                         inla.emarginal(mean, marg)
                       })


#tex
temporal.CAR <- lapply(mod.intII$marginals.random$period, 
                       function(X){
                         marg <- inla.tmarginal(function(x) exp(x), X)
                         inla.emarginal(mean, marg)
                       })

temporal.IID <- lapply(mod.intII$marginals.random$period1, 
                       function(X){
                         marg <- inla.tmarginal(function(x) exp(x), X)
                         inla.emarginal(mean, marg)
                       })


# *** Posterior temporal trend for malaria in Rwanda:unstructured effect exp(phi)(solide line)
#and temporally structured effect (dashed line)

plot(seq(1,7),seq(0.5,2,length=7),type="n",xlab="t",ylab=expression(exp(phi[t])))
lines(unlist(temporal.IID))
lines(unlist(temporal.CAR),lty=2)
abline(h=1,lty=1)


#--- Type I interaction ---#

datatemp$ID.area.period<-datatemp$ID.area*datatemp$period

formula.intI<- O ~ + f(ID.area,model="bym", graph=g,hyper = prec_space) +
  f(period,model="rw2",hyper = prec_period) + f(period1,model="iid") + f(ID.area.period,model="iid",hyper = prec_interact)

mod.intI <- inla(formula.intI,family="poisson",data=datatemp,E=E12, 
                 control.predictor=list(compute=TRUE), 
                 control.compute=list(dic=TRUE,cpo=TRUE,waic=TRUE),control.inla=list(strategy="laplace"))

#--- Type II interaction ---#

ID.area.int <- datatemp$ID.area
period.int <- datatemp$period

formula.intII<- O ~ f(ID.area,model="bym",graph=g,hyper = prec_space) +
  f(period,model="rw2",hyper = prec_period) + f(period1,model="iid") +
  f(ID.area.int,model="iid", group=period.int,control.group=list(model="rw2"),hyper = prec_interact) 

mod.intII <- inla(formula.intII,family="poisson",data=datatemp,E=E12, 
                  control.predictor=list(compute=TRUE), 
                  control.compute=list(dic=TRUE,cpo=TRUE,waic=TRUE),control.inla=list(strategy="laplace"),lincomb = lcs)

#--- Type III interaction ---#

formula.intIII<- O ~  f(ID.area,model="bym",graph=g,hyper = prec_space) +
  f(period,model="rw2",hyper = prec_period) + 
  f(period1,model="iid",hyper = prec_period) +
  f(period.int,model="iid", group=ID.area.int,control.group=list(model="besag", graph=g),hyper = prec_uspace)

mod.intIII <- inla(formula.intIII,family="poisson",data=datatemp,E=E12, 
                   control.predictor=list(compute=TRUE), 
                   control.compute=list(dic=TRUE,cpo=TRUE,waic=TRUE),control.inla=list(strategy="laplace"))

#--- Type IV interaction ---#
datatemp$ID.area.int<-datatemp$ID.area
datatemp$period.int<-datatemp$period

formula.intIV<- O ~ f(ID.area,model="bym",graph=g,hyper = prec_space) +
  f(period,model="rw2",hyper = prec_period) +
  f(period1,model="iid",hyper = prec_interact2) + 
  f(ID.area.int,model="besag", graph=g,group=period.int,control.group=list(model="rw2"),hyper = prec_uspace)

mod.intIV <- inla(formula.intIV,family="poisson",data=datatemp,E=E12, 
                  control.predictor=list(compute=TRUE), 
                  control.compute=list(dic=TRUE,cpo=TRUE,waic=TRUE),control.inla=list(strategy="laplace"))


#Model selection BYM: DIC 

data.frame(D=model.ST1$dic$mean.deviance,
           pD=model.ST1$dic$p.eff,
           DIC=model.ST1$dic$dic,
           DICc=model.ST1$dic$mean.deviance+sum(model.ST1$dic$local.p.eff/(1-model.ST1$dic$local.p.eff)),
           WAIC=model.ST1$waic$waic,
           LS=-sum(log(model.ST1$cpo$cpo)))

data.frame(D=mod.intI$dic$mean.deviance,
           pD=mod.intI$dic$p.eff,
           DIC=mod.intI$dic$dic,
           DICc=mod.intI$dic$mean.deviance+sum(mod.intI$dic$local.p.eff/(1-mod.intI$dic$local.p.eff)),
           WAIC=mod.intI$waic$waic,
           LS=-sum(log(mod.intI$cpo$cpo)))

data.frame(D=mod.intII$dic$mean.deviance,
           pD=mod.intII$dic$p.eff,
           DIC=mod.intII$dic$dic,
           DICc=mod.intII$dic$mean.deviance+sum(mod.intII$dic$local.p.eff/(1-mod.intII$dic$local.p.eff)),
           WAIC=mod.intII$waic$waic,
           LS=-sum(log(mod.intII$cpo$cpo)))

data.frame(D=mod.intIII$dic$mean.deviance,
           pD=mod.intIII$dic$p.eff,
           DIC=mod.intIII$dic$dic,
           DICc=mod.intIII$dic$mean.deviance+sum(mod.intIII$dic$local.p.eff/(1-mod.intIII$dic$local.p.eff)),
           WAIC=mod.intIII$waic$waic,
           LS=-sum(log(mod.intIII$cpo$cpo)))

data.frame(D=mod.intIV$dic$mean.deviance,
           pD=mod.intIV$dic$p.eff,
           DIC=mod.intIV$dic$dic,
           DICc=mod.intIV$dic$mean.deviance+sum(mod.intIV$dic$local.p.eff/(1-mod.intIV$dic$local.p.eff)),
           WAIC=mod.intIV$waic$waic,
           LS=-sum(log(mod.intIV$cpo$cpo)))

# Summary DIC:
#                      D       pD     DIC    DICc    WAIC  LS
#     model.ST1   2848807 284.9672 2849092 2849422 2300753 Inf
#      mod.intI   640735.1 5251.247 645986.3 657421.2 941846.9 Inf
#     mod.intII   40046.5 14499.43 54545.93 91864.38 70889.18 33323.39
#      mod.intIII 41886.02 16217.6 58103.63 97675.84 76402.72 35382.1
#      mod.intIV  6.674699e+106 6.674699e+106 1.33494e+107 6.674699e+106 1.85816e+245 77831.79


#Modelling with BYM2


formula.ST12<- O ~ f(ID.area,model = "bym2",graph = g,hyper=prec_space,initial = 1)+ f(period,model = "rw2",hyper = prec_period)+
  f(period1,model="iid",hyper = prec_period,initial = 1)
lcs<-inla.make.lincombs(period=diag(7),period1=diag(7))

model.ST12<-inla(formula.ST12,family = "poisson",data = datatemp,E=E12,control.predictor = list(compute=TRUE),control.compute=list(dic=TRUE,cpo=TRUE,waic=TRUE),lincomb = lcs,verbose = TRUE,control.inla=list(strategy="laplace"))

summary(model.ST1)

#--- Type I interaction BYM2---#

datatemp$ID.area.period<-datatemp$ID.area*datatemp$period

formula.intI2<- O ~ + f(ID.area,model="bym2", graph=g,hyper = prec_space) +
  f(period,model="rw2",hyper = prec_period) + f(period1,model="iid") + f(ID.area.period,model="iid",hyper = prec_interact)

mod.intI2 <- inla(formula.intI2,family="poisson",data=datatemp,E=E12, 
                  control.predictor=list(compute=TRUE), 
                  control.compute=list(dic=TRUE,cpo=TRUE,waic=TRUE),control.inla=list(strategy="laplace"))
#--- Type II interaction ---#


formula.intII2<- O ~ f(ID.area,model="bym2",graph=g,hyper = prec_space) +
  f(period,model="rw2",hyper = prec_period) + f(period1,model="iid") +
  f(ID.area.int,model="iid", group=period.int,control.group=list(model="rw2"),hyper = prec_interact) 

mod.intII2 <- inla(formula.intII2,family="poisson",data=datatemp,E=E12, 
                   control.predictor=list(compute=TRUE), 
                   control.compute=list(dic=TRUE,cpo=TRUE,waic=TRUE),control.inla=list(strategy="laplace"),lincomb = lcs)


#--- Type III interaction BYM2 ---#

formula.intIII2<- O ~  f(ID.area,model="bym2",graph=g,hyper = prec_space) +
  f(period,model="rw2",hyper = prec_period) + 
  f(period1,model="iid",hyper = prec_period) +
  f(period.int,model="iid", group=ID.area.int,control.group=list(model="besag", graph=g),hyper = prec_uspace)

mod.intIII2 <- inla(formula.intIII2,family="poisson",data=datatemp,E=E12, 
                    control.predictor=list(compute=TRUE), 
                    control.compute=list(dic=TRUE,cpo=TRUE,waic=TRUE),control.inla=list(strategy="laplace"))


#--- Type VI interaction BYM2 ---#

formula.intIV2<- O ~ f(ID.area,model="bym2",graph=g,hyper = prec_space) +
  f(period,model="rw2",hyper = prec_period) +
  f(period1,model="iid",hyper = prec_interact2) + 
  f(ID.area.int,model="besag", graph=g,group=period.int,control.group=list(model="rw2"),hyper = prec_uspace)

mod.intIV2 <- inla(formula.intIV2,family="poisson",data=datatemp,E=E12, 
                   control.predictor=list(compute=TRUE), 
                   control.compute=list(dic=TRUE,cpo=TRUE,waic=TRUE),control.inla=list(strategy="laplace"))


#Model selection BYM2: DIC

data.frame(D=model.ST12$dic$mean.deviance,
           pD=model.ST12$dic$p.eff,
           DIC=model.ST12$dic$dic,
           DICc=model.ST12$dic$mean.deviance+sum(model.ST12$dic$local.p.eff/(1-model.ST12$dic$local.p.eff)),
           WAIC=model.ST12$waic$waic,
           LS=-sum(log(model.ST12$cpo$cpo)))

data.frame(D=mod.intI2$dic$mean.deviance,
           pD=mod.intI2$dic$p.eff,
           DIC=mod.intI2$dic$dic,
           DICc=mod.intI2$dic$mean.deviance+sum(mod.intI2$dic$local.p.eff/(1-mod.intI2$dic$local.p.eff)),
           WAIC=mod.intI2$waic$waic,
           LS=-sum(log(mod.intI2$cpo$cpo)))

data.frame(D=mod.intII2$dic$mean.deviance,
           pD=mod.intII2$dic$p.eff,
           DIC=mod.intII2$dic$dic,
           DICc=mod.intII2$dic$mean.deviance+sum(mod.intII2$dic$local.p.eff/(1-mod.intII2$dic$local.p.eff)),
           WAIC=mod.intII2$waic$waic,
           LS=-sum(log(mod.intII2$cpo$cpo)))

data.frame(D=mod.intIII2$dic$mean.deviance,
           pD=mod.intIII2$dic$p.eff,
           DIC=mod.intIII2$dic$dic,
           DICc=mod.intIII2$dic$mean.deviance+sum(mod.intIII2$dic$local.p.eff/(1-mod.intIII2$dic$local.p.eff)),
           WAIC=mod.intIII2$waic$waic,
           LS=-sum(log(mod.intIII2$cpo$cpo)))

data.frame(D=mod.intIV2$dic$mean.deviance,
           pD=mod.intIV2$dic$p.eff,
           DIC=mod.intIV2$dic$dic,
           DICc=mod.intIV2$dic$mean.deviance+sum(mod.intIV2$dic$local.p.eff/(1-mod.intIV2$dic$local.p.eff)),
           WAIC=mod.intIV2$waic$waic,
           LS=-sum(log(mod.intIV2$cpo$cpo)))


#Note: Both BYM and BYM2 suggested mod.intII as the good model
# Save model results:


model.results<-list(model.ST1,model.ST12,mod.intI,mod.intI2,mod.intII,mod.intII2,mod.intIII,mod.intIII2,mod.intIV,mod.intIV2)


#### Results 


# posterior temporal trend for malaria in Rwanda:unstructured and temporally structured effect exp()

temporal.CAR <- lapply(mod.intII$marginals.random$period, 
                       function(X){
                         marg <- inla.tmarginal(function(x) exp(x), X)
                         inla.emarginal(mean, marg)
                       })

temporal.IID <- lapply(mod.intII$marginals.random$period1, 
                       function(X){
                         marg <- inla.tmarginal(function(x) exp(x), X)
                         inla.emarginal(mean, marg)
                       })


plot(seq(1,7),seq(0.5,2,length=7),type="n",xlab="Year",ylab=expression(exp(phi[t])),frame=FALSE,xaxt="n")
lines(unlist(temporal.IID))
lines(unlist(temporal.CAR),lty=2)
abline(h=1,lty=1)
axis(side = 1,at=1:7,labels = 2012:2018)

temporal.CAR1 <- lapply(mod.intII$summary.random$period[,2], 
                        function(X){
                          marg <- inla.tmarginal(function(x) exp(x), X)
                          inla.emarginal(mean, marg)
                        })

## spatial fraction

marg.hyper<-inla.hyperpar.sample(100000,mod.intII)
perc.var.u1<-mean(marg.hyper[,1]/(marg.hyper[,1]+marg.hyper[,2]))

exp.bo.mean1<-inla.emarginal(exp,mod.intII$marginals.fixed[[1]])
exp.bo.95ci1<-inla.qmarginal(c(0.025,0.975),inla.tmarginal(exp,mod.intII$marginals.fixed[[1]]))

### RR Extraction:

datatemp$RR <- mod.intII$summary.fitted.values[, "mean"]
datatemp$LL <- mod.intII$summary.fitted.values[, "0.025quant"]
datatemp$UL <- mod.intII$summary.fitted.values[, "0.975quant"]


sect_shp$RR<- datatemp$RR[1:416]

plotvar <- sect_shp@data$RR
nclr <- 5
plotclr <- brewer.pal(nclr,"YlOrRd")
class <- classIntervals(plotvar, nclr, style="fixed", 
                        fixedBreaks=c(0,1,4,10,15,24),dataPrecision=2) 
colcode <- findColours(class, plotclr)

#par(mar=c(0,0,0,0))
#par(pin=c(5,3))
#par(mfrow=c(1,1))

plot(sect_shp, col=colcode)
#legend("bottomleft", horiz = FALSE, legend=names(attr(colcode, "table")),
#       fill=attr(colcode, "palette"), bty="n", cex=0.8)
#title(main = "2012 ")

## RR 2013
sect_shp$RR<- datatemp$RR[417:832]
plotvar <- sect_shp@data$RR
plotclr <- brewer.pal(nclr,"YlOrRd")
class <- classIntervals(plotvar, nclr, style="fixed", 
                        fixedBreaks=c(0,1,4,10,15,24),dataPrecision=2) 
colcode <- findColours(class, plotclr)

#par(mar=c(0,0,0,0))
plot(sect_shp, col=colcode)

##RR 2014

sect_shp$RR<- datatemp$RR[833:1248]
plotvar <- sect_shp@data$RR
plotclr <- brewer.pal(nclr,"YlOrRd")
class <- classIntervals(plotvar, nclr, style="fixed", 
                        fixedBreaks=c(0,1,4,10,15,24),dataPrecision=2) 
colcode <- findColours(class, plotclr)

#par(mar=c(0,0,0,0))
plot(sect_shp, col=colcode)

##RR 2015

sect_shp$RR<- datatemp$RR[1249:1664]
plotvar <- sect_shp@data$RR
plotclr <- brewer.pal(nclr,"YlOrRd")
class <- classIntervals(plotvar, nclr, style="fixed", 
                        fixedBreaks=c(0,1,4,10,15,24),dataPrecision=2) 
colcode <- findColours(class, plotclr)

#par(mar=c(0,0,0,0))
plot(sect_shp, col=colcode)

##RR 2016

sect_shp$RR<- datatemp$RR[1665:2080]
plotvar <- sect_shp@data$RR
plotclr <- brewer.pal(nclr,"YlOrRd")
class <- classIntervals(plotvar, nclr, style="fixed", 
                        fixedBreaks=c(0,1,4,10,15,24),dataPrecision=2) 
colcode <- findColours(class, plotclr)

#par(mar=c(0,0,0,0))
plot(sect_shp, col=colcode)

## 2017

sect_shp$RR<- datatemp$RR[2081:2496]
plotvar <- sect_shp@data$RR
plotclr <- brewer.pal(nclr,"YlOrRd")
class <- classIntervals(plotvar, nclr, style="fixed", 
                        fixedBreaks=c(0,1,4,10,15,24),dataPrecision=2) 
colcode <- findColours(class, plotclr)

#par(mar=c(0,0,0,0))
plot(sect_shp, col=colcode)

## 2018

sect_shp$RR<- datatemp$RR[2497:2912]
plotvar <- sect_shp@data$RR
plotclr <- brewer.pal(nclr,"YlOrRd")
class <- classIntervals(plotvar, nclr, style="fixed", 
                        fixedBreaks=c(0,1,4,10,15,24),dataPrecision=2) 
colcode <- findColours(class, plotclr)

par(mar=c(0,0,0,0))
plot(sect_shp, col=colcode)
legend("bottomright", horiz = FALSE, legend=names(attr(colcode, "table")),
       fill=attr(colcode, "palette"), bty="n", cex=0.8)


#Evaluating if targets

#Final Model selected: mod.intII

#cut off

############################################################################

a<- 0.58

CARexceed<-lapply(mod.intII$marginals.fitted.values, function(X){1-inla.pmarginal(a, X)})

datatemp$exceed<-unlist(CARexceed)

#2012

idx<-seq(1,2912,by=416)

sect_shp$exceed<- datatemp$exceed[1:416]
plotvar <- sect_shp@data$exceed
nclr <- 5

plotclr <- brewer.pal(nclr,"YlOrRd")
class <- classIntervals(plotvar, nclr, style="fixed", 
                        fixedBreaks=seq(min(sect_shp$exceed), max(sect_shp$exceed), length.out=nclr+1),dataPrecision=2) 
colcode <- findColours(class, plotclr)


#YlOrBr
#YlOrRd
#par(mar=c(2,1,1,1)+0.1)
#par(pin=c(5,3))

plot(sect_shp, col=colcode)
legend("bottomleft", horiz = FALSE, legend=names(attr(colcode, "table")),
       fill=attr(colcode, "palette"), bty="n", cex=0.8)
title(main = "Excess RR 2013:P(RR<0.58) ") 


#2013

sect_shp$exceed<- datatemp$exceed[417:832]
plotvar <- sect_shp@data$exceed
nclr <- 5

plotclr <- brewer.pal(nclr,"YlOrRd")
class <- classIntervals(plotvar, nclr, style="fixed", 
                        fixedBreaks=seq(min(sect_shp$exceed), max(sect_shp$exceed), length.out=nclr+1),dataPrecision=2) 
colcode <- findColours(class, plotclr)

plot(sect_shp, col=colcode)
legend("bottomleft", horiz = FALSE, legend=names(attr(colcode, "table")),
       fill=attr(colcode, "palette"), bty="n", cex=0.8)
title(main = "Excess RR 2013:P(RR<0.58) ")

#2014

sect_shp$exceed<- datatemp$exceed[833:1248]
plotvar <- sect_shp@data$exceed

plotclr <- brewer.pal(nclr,"YlOrRd")
class <- classIntervals(plotvar, nclr, style="fixed", 
                        fixedBreaks=seq(min(sect_shp$exceed), max(sect_shp$exceed), length.out=nclr+1),dataPrecision=2) 
colcode <- findColours(class, plotclr)

plot(sect_shp, col=colcode)
legend("bottomleft", horiz = FALSE, legend=names(attr(colcode, "table")),
       fill=attr(colcode, "palette"), bty="n", cex=0.8)
title(main = "Excess RR 2014:P(RR<0.58) ")

#2015

sect_shp$exceed<- datatemp$exceed[1249:1664]
plotvar <- sect_shp@data$exceed

plotclr <- brewer.pal(nclr,"YlOrRd")
class <- classIntervals(plotvar, nclr, style="fixed", 
                        fixedBreaks=seq(min(sect_shp$exceed), max(sect_shp$exceed), length.out=nclr+1),dataPrecision=2) 
colcode <- findColours(class, plotclr)

plot(sect_shp, col=colcode)
legend("bottomleft", horiz = FALSE, legend=names(attr(colcode, "table")),
       fill=attr(colcode, "palette"), bty="n", cex=0.8)
title(main = "Excess RR 2015:P(RR<0.58) ")


#2016

sect_shp$exceed<- datatemp$exceed[1665:2080]
plotvar <- sect_shp@data$exceed

plotclr <- brewer.pal(nclr,"YlOrRd")
class <- classIntervals(plotvar, nclr, style="fixed", 
                        fixedBreaks=seq(min(sect_shp$exceed), max(sect_shp$exceed), length.out=nclr+1),dataPrecision=2) 
colcode <- findColours(class, plotclr)

plot(sect_shp, col=colcode)
legend("bottomleft", horiz = FALSE, legend=names(attr(colcode, "table")),
       fill=attr(colcode, "palette"), bty="n", cex=0.8)
title(main = "Excess RR 2016:P(RR<0.58) ")

#2017

sect_shp$exceed<- datatemp$exceed[2081:2496]
plotvar <- sect_shp@data$exceed

plotclr <- brewer.pal(nclr,"YlOrRd")
class <- classIntervals(plotvar, nclr, style="fixed", 
                        fixedBreaks=seq(min(sect_shp$exceed), max(sect_shp$exceed), length.out=nclr+1),dataPrecision=2) 
colcode <- findColours(class, plotclr)

plot(sect_shp, col=colcode)
legend("bottomleft", horiz = FALSE, legend=names(attr(colcode, "table")),
       fill=attr(colcode, "palette"), bty="n", cex=0.8)
title(main = "Excess RR 2017:P(RR<0.58) ")


#2018

sect_shp$exceed<- datatemp$exceed[2497:2912]
plotvar <- sect_shp@data$exceed

plotclr <- brewer.pal(nclr,"YlOrRd")
class <- classIntervals(plotvar, nclr, style="fixed", 
                        fixedBreaks=seq(min(sect_shp$exceed), max(sect_shp$exceed), length.out=nclr+1),dataPrecision=2) 
colcode <- findColours(class, plotclr)

plot(sect_shp, col=colcode)
legend("bottomright", horiz = FALSE, legend=names(attr(colcode, "table")),
       fill=attr(colcode, "palette"), bty="n", cex=0.8)
title(main = "Excess RR 2018:P(RR<0.58) ")

############################################################################

# cut ofo
b<- 0.8

CARexceed<-lapply(mod.intII$marginals.fitted.values, function(X){1-inla.pmarginal(b, X)})

datatemp$exceed1<-unlist(CARexceed)

#2012

idx<-seq(1,2912,by=416)

sect_shp$exceed<- datatemp$exceed1[1:416]
plotvar <- sect_shp@data$exceed
#nclr <- 5

plotclr <- brewer.pal(nclr,"YlOrRd")
class <- classIntervals(plotvar, nclr, style="fixed", 
                        fixedBreaks=seq(min(sect_shp$exceed), max(sect_shp$exceed), length.out=nclr+1),dataPrecision=2) 
colcode <- findColours(class, plotclr)


#YlOrBr
#YlOrRd
#par(mar=c(2,1,1,1)+0.1)
#par(pin=c(5,3))

plot(sect_shp, col=colcode)
#legend("bottomleft", horiz = FALSE, legend=names(attr(colcode, "table")),
#     fill=attr(colcode, "palette"), bty="n", cex=0.8)
#title(main = "Excess RR 2013:P(RR<0.8) ") 


#2013

sect_shp$exceed<- datatemp$exceed1[417:832]
plotvar <- sect_shp@data$exceed
#nclr <- 5

plotclr <- brewer.pal(nclr,"YlOrRd")
class <- classIntervals(plotvar, nclr, style="fixed", 
                        fixedBreaks=seq(min(sect_shp$exceed), max(sect_shp$exceed), length.out=nclr+1),dataPrecision=2) 
colcode <- findColours(class, plotclr)

plot(sect_shp, col=colcode)
#legend("bottomleft", horiz = FALSE, legend=names(attr(colcode, "table")),
#       fill=attr(colcode, "palette"), bty="n", cex=0.8)
#title(main = "Excess RR 2013:P(RR<0.8) ")

#2014

sect_shp$exceed<- datatemp$exceed1[833:1248]
plotvar <- sect_shp@data$exceed

plotclr <- brewer.pal(nclr,"YlOrRd")
class <- classIntervals(plotvar, nclr, style="fixed", 
                        fixedBreaks=seq(min(sect_shp$exceed), max(sect_shp$exceed), length.out=nclr+1),dataPrecision=2) 
colcode <- findColours(class, plotclr)

plot(sect_shp, col=colcode)
#legend("bottomleft", horiz = FALSE, legend=names(attr(colcode, "table")),
#      fill=attr(colcode, "palette"), bty="n", cex=0.8)
#title(main = "Excess RR 2014:P(RR<0.8) ")

#2015

sect_shp$exceed<- datatemp$exceed1[1249:1664]
plotvar <- sect_shp@data$exceed

plotclr <- brewer.pal(nclr,"YlOrRd")
class <- classIntervals(plotvar, nclr, style="fixed", 
                        fixedBreaks=seq(min(sect_shp$exceed), max(sect_shp$exceed), length.out=nclr+1),dataPrecision=2) 
colcode <- findColours(class, plotclr)

plot(sect_shp, col=colcode)
legend("bottomleft", horiz = FALSE, legend=names(attr(colcode, "table")),
       fill=attr(colcode, "palette"), bty="n", cex=0.8)
title(main = "Excess RR 2015:P(RR<0.8) ")


#2016

sect_shp$exceed<- datatemp$exceed1[1665:2080]
plotvar <- sect_shp@data$exceed

plotclr <- brewer.pal(nclr,"YlOrRd")
class <- classIntervals(plotvar, nclr, style="fixed", 
                        fixedBreaks=seq(min(sect_shp$exceed), max(sect_shp$exceed), length.out=nclr+1),dataPrecision=2) 
colcode <- findColours(class, plotclr)

plot(sect_shp, col=colcode)
legend("bottomleft", horiz = FALSE, legend=names(attr(colcode, "table")),
       fill=attr(colcode, "palette"), bty="n", cex=0.8)
title(main = "Excess RR 2016:P(RR<0.8) ")

#2017

sect_shp$exceed<- datatemp$exceed1[2081:2496]
plotvar <- sect_shp@data$exceed

plotclr <- brewer.pal(nclr,"YlOrRd")
class <- classIntervals(plotvar, nclr, style="fixed", 
                        fixedBreaks=seq(min(sect_shp$exceed), max(sect_shp$exceed), length.out=nclr+1),dataPrecision=2) 
colcode <- findColours(class, plotclr)

plot(sect_shp, col=colcode)
legend("bottomleft", horiz = FALSE, legend=names(attr(colcode, "table")),
       fill=attr(colcode, "palette"), bty="n", cex=0.8)
title(main = "Excess RR 2017:P(RR<0.8) ")


#2018

sect_shp$exceed<- datatemp$exceed1[2497:2912]
plotvar <- sect_shp@data$exceed

plotclr <- brewer.pal(nclr,"YlOrRd")
class <- classIntervals(plotvar, nclr, style="fixed", 
                        fixedBreaks=seq(min(sect_shp$exceed), max(sect_shp$exceed), length.out=nclr+1),dataPrecision=2) 
colcode <- findColours(class, plotclr)

plot(sect_shp, col=colcode)
legend("bottomright", horiz = FALSE, legend=names(attr(colcode, "table")),
       fill=attr(colcode, "palette"), bty="n", cex=0.8)
title(main = "Excess RR 2018:P(RR<0.8) ")
############################################################################

#Graphs##

#Fig1A:

temporaltotal <- aggregate(datatemp$O,list(datatemp$period),sum)
colnames(temporaltotal) <- c("Time","cases")


temporalall <- ggplot(temporaltotal, aes(Time,cases)) + 
  geom_line(colour="blue",size=1) +
  scale_x_continuous(breaks=c(1,14,27,40,53,66,79),
                     labels=c(2012,2013,2014,2015,2016,2017,2018)) +
  ylab("Cases") +
  xlab("Epidemiological year")
print(temporalall)

max(temporaltotal$cases)
plot(temporaltotal$cases,type="b",col="blue", lwd=2,main="Malaria cases over period",ylab="Malaria cases",xlab="Year",frame=FALSE, xaxt="n")
axis(side=1,at=1:7,labels = 2012:2018)


# Fig 2:

plot(b,type="l",ylim=c(0,2.5),xlab="Year",ylab=expression(exp(phi[t]+ gamma[t])),xaxt="n",frame=FALSE,col="blue",main="")
lines(a,col="red",type = "c",lty=5)
lines(c,col="red",type = "c",lty=5)
abline(h=1,lty=1)
axis(side = 1,at=1:7,labels = 2012:2018)


#CPO

#mod.intI$marginals.fitted.values

predicted.p.value<-c()
n<-length(datatemp[,1])

for (i in (1:n)) {
  predicted.p.value[i]<-inla.pmarginal(q=datatemp$O[i],
                                       marginal=mod.intI$marginals.fitted.values[[i]])
}

plot(datatemp$O,mod.intI$summary.fitted.values$mean,xlab="Observed values",ylab="Mean Post.Pred.dist")


#mod.intII$marginals.fitted.values (final good model)


predicted.p.value<-c()
n<-length(datatemp[,1])

for (i in (1:n)) {
  predicted.p.value[i]<-inla.pmarginal(q=datatemp$O[i],
                                       marginal=mod.intII$marginals.fitted.values[[i]])
}

plot(datatemp$O[200:500],mod.intII$summary.fitted.values$mean[200:500],xlab="Observed values",ylab="Mean Post.Pred.dist")


#mod.intIII$marginals.fitted.values

predicted.p.value<-c()
n<-length(datatemp[,1])

for (i in (1:n)) {
  predicted.p.value[i]<-inla.pmarginal(q=datatemp$O[i],
                                       marginal=mod.intIII$marginals.fitted.values[[i]])
}

plot(datatemp$O,mod.intIII$summary.fitted.values$mean,xlab="Observed values",ylab="Mean Post.Pred.dist")


#mod.intIV$marginals.fitted.values: The  model did not converge due to complex, therefore it was withdrawed

predicted.p.value<-c()
n<-length(datatemp[,1])

for (i in (1:n)) {
  predicted.p.value[i]<-inla.pmarginal(q=datatemp$O[i],
                                       marginal=mod.intIV$marginals.fitted.values[[i]])
}

plot(datatemp$O[200:500],mod.intIV$summary.fitted.values$mean[200:500],xlab="Observed values",ylab="Mean Post.Pred.dist")


## second


#mod.intI$marginals.fitted.values

predicted.p.value<-c()
n<-length(datatemp[,1])

for (i in (1:n)) {
  predicted.p.value[i]<-inla.pmarginal(q=datatemp$O[i],
                                       marginal=mod.intI2$marginals.fitted.values[[i]])
}

plot(datatemp$O,mod.intI2$summary.fitted.values$mean,xlab="Observed values",ylab="Mean Post.Pred.dist")


#mod.intII$marginals.fitted.values (final good model)


predicted.p.value<-c()
n<-length(datatemp[,1])

for (i in (1:n)) {
  predicted.p.value[i]<-inla.pmarginal(q=datatemp$O[i],
                                       marginal=mod.intII2$marginals.fitted.values[[i]])
}

plot(datatemp$O,mod.intII2$summary.fitted.values$mean,xlab="Observed values",ylab="Mean Post.Pred.dist")
his(mod.intII2$summary.fitted.values$mean)


#mod.intIII$marginals.fitted.values

predicted.p.value<-c()
n<-length(datatemp[,1])

for (i in (1:n)) {
  predicted.p.value[i]<-inla.pmarginal(q=datatemp$O[i],
                                       marginal=mod.intIII2$marginals.fitted.values[[i]])
}

plot(datatemp$O,mod.intIII2$summary.fitted.values$mean,xlab="Observed values",ylab="Mean Post.Pred.dist")


#mod.intIV$marginals.fitted.values: The  model did not converge due to complex, therefore it was withdrawed

predicted.p.value<-c()
n<-length(datatemp[,1])

for (i in (1:n)) {
  predicted.p.value[i]<-inla.pmarginal(q=datatemp$O[i],
                                       marginal=mod.intIV2$marginals.fitted.values[[i]])
}

plot(datatemp$O,mod.intIV2$summary.fitted.values$mean,xlab="Observed values",ylab="Mean Post.Pred.dist")


####new


cat(mod.intI$dic$dic, mod.intII$dic$dic)
cat(-sum(log(mod.intI$cpo$cpo)),-sum(log(mod.intI$cpo$cpo)))


plot(mod.intIII2$summary.fitted.values$mean,type="l")

line(mod.intIII2$summary.fitted.values$`0.025quant`)
line(mod.intIII2$summary.fitted.values$`0.975quant`)


plot(b,type="l",ylim=c(0,2.5),xlab="Year",ylab=expression(exp(phi[t]+ gamma[t])),xaxt="n",frame=FALSE,col="blue",main="")
lines(a,col="red",type = "c",lty=5)
lines(c,col="red",type = "c",lty=5)
abline(h=1,lty=1)
axis(side = 1,at=1:7,labels = 2012:2018)

#### Improve CPO/PIT
# INLA cpo failures
#This failure means that the assumptions needed to approximate the hold-out point using the inla.result object are not appropriate.
#(Any inference algorithm, MCMC or INLA, only explores parts of the posterior. If the posterior changes too much when removing a datapoint, 
#the posterior must be explored more; the model must be re-run.)
#I take this to mean that there is a slight conflict between model and the failure points. 
#It is not actually a computational problem, this is just how it is with model and your data. 
#Running "inla.cpo" will re-run the model possibly several thousand times, and may take almost forever.

#first re-run the model.

rr = inla.cpo(mod.intII, force=TRUE)


###Kronocker use

###############################################################################
## Functions to derive prior distributions, based on the paper
##
## "Scaling intrinsic Gaussian Markov random field priors in spatial
## modelling" by Sorbye and Rue, 2013.
###############################################################################
## Function to get the structure matrix for the RW1
##
## Argument:
## n - length of the random walk
rw1 = function(n) {
  ## RW1
  L = matrix(0, n, n)
  for(i in 2:n) {
    L[c(i-1, i), i] = c(-1, 1)
  }
  Q = L %*% t(L)
  return (Q)
}

## ... and RW2
rw2 = function(n) {
  R = rw1(n)
  R = R[-c(1, n), ]
  Q = t(R) %*% R
  return (Q)
}

## get reference standard deviation derived by taking
## the geometric mean from the marginal standard deviations.
##
## Argument:
## Q - Structure matrix of the IGMRF
get.refSD <- function(Q){
  
  require(MASS)
  ## get the generalized inverse 
  gi <- ginv(Q)
  ## the marginal variances are on its diagonal
  mvar <- diag(gi)
  ## get the marginal standard deviations
  msd <- sqrt(mvar)
  ## compute the reference standard deviation as proposed
  ## by Sorbye and Rue 2013
  refSD <- exp(mean(log(msd)))
  
  return(refSD)
}

## read the data
load(datatemp)

head(datatemp)


## number of regions
R <- length(unique(datatemp$ID.area))
## number of periods
J <- length(unique(datatemp$period))

## derive the reference standard deviation for the CAR modelling
library(INLA)

## for the CAR and interaction effect we need the graph information
## generate a neighbourhood matrix from the graph
pgraph <- as.matrix(inla.graph2matrix(g))
pgraph <- -pgraph
## INLA sets the diagonal to 1, so we need to replace it by the number
## of neighbours a node has
infograph <- inla.read.graph(g)
diag(pgraph) <- infograph$nnbs

## for the Type IV interaction (structured time - structured space) effect
## we take the Kronecker product of the corresponding precision matrices
gmrf.interact <- kronecker(pgraph, rw2(J))
## for the Type II interaction (structured time - unstructured space) effect
## we take the Kronecker product of the corresponding precision matrices
gmrf.interact2 <- kronecker(diag(R), rw2(J))

## derive the reference standard deviation for period, space
## and interation
refsd  <- c(period=get.refSD(rw2(J)),
            space=get.refSD(pgraph),
            interact=get.refSD(gmrf.interact),
            interact2=get.refSD(gmrf.interact2))

## define different limits for upper standard deviation
U = c(0.5, 1, 5)

a <- 1
alpha <- 0.001
b <- matrix(NA, nrow=4, ncol=length(U))
for(i in 1:length(U)){
  b[1,i] <- U[i]^2*qgamma(alpha, shape=a,rate=1)/refsd["period"]^2
  b[2,i] <- U[i]^2*qgamma(alpha, shape=1,rate=1)/refsd["space"]^2
  b[3,i] <- U[i]^2*qgamma(alpha, shape=1,rate=1)/refsd["interact"]^2
  b[4,i] <- U[i]^2*qgamma(alpha, shape=1,rate=1)/refsd["interact2"]^2
}
rownames(b) <- c("period","space", "interaction", "interaction2")
colnames(b) <- c("U = 0.5", "U=1", "U=5")

format(b, digits=5, nsmall=5)

#format(b, digits=5, nsmall=5)
#U = 0.5      U=1          U=5         
#period       "0.00040145" "0.00160580" "0.04014488"
#space        "0.00048684" "0.00194738" "0.04868439"
#interaction  "0.00078138" "0.00312552" "0.07813805"
#interaction2 "0.00040145" "0.00160580" "0.04014488"


## Following Fong, Rue and Wakefield (2009),
## Ga(0.5, 0.00149) for the unstructured spacial effect.
