# Supplementary material for: Bayesian spatio-temporal modeling of malaria risk in Rwanda
Source: PLoS One. 2020 Sep 10;15(9):e0238504. doi: 10.1371/journal.pone.0238504 (PMC7482939; doi:10.1371/journal.pone.0238504)
Supplement: S3 Data — (R) [file pone.0238504.s003.R]

Archive with 1 entries (1 files):
- pone.0238504.s003.R.out
